# Supplementary material for: Developmental Abilities to Form Chunks in Immediate Memory and Its Non-Relationship to Span Development
Source: Front Psychol. 2016 Feb 23;7:201. doi: 10.3389/fpsyg.2016.00201 (PMC4763062; doi:10.3389/fpsyg.2016.00201)
Supplement: Supplementary file 1 [file DataSheet1.ZIP]

Archive with 1 entries (1 files):
- 1dataCompiled.sav
